# Supplementary material for: Pitavastatin is a novel Mcl-1 inhibitor that overcomes paclitaxel resistance in triple-negative breast cancer
Source: Exp Hematol Oncol. 2025 Oct 22;14:125. doi: 10.1186/s40164-025-00716-6 (PMC12548168; doi:10.1186/s40164-025-00716-6)
Supplement: Supplementary file 1 — Supplementary Material 1 [file 40164_2025_716_MOESM1_ESM.xlsx]

## Sheet: Figure 1
	Figure 1A
	Sample size				Data source					Statistical analysis (Unpaired t test)		Effect size (Hedges' g)
	ER/PR/HER2 expression phenotype				GENT2 (http://gent2.appex.kr/gent2/)					p-value	95% CI of difference	Hedges' g	95% CI for Hedges' g
	negative	n=284								0.0232	0.04566 to 0.6168	g = 0.673	0.092 - 1.253
	positive	n=12
	Figure 1B
	Sample size				Data source					Statistical analysis (Unpaired t test)		Effect size (Hedges' g)
	Breast Cancer subtypes				GENT2 (http://gent2.appex.kr/gent2/)				Comparison	p-value	95% CI of difference	Hedges' g	95% CI for Hedges' g
	Luminal	n=680							Lum vs. TNBC	<0.0001	-0.6215 to -0.4639	g = 1.173	1.019 - 1.328
	HER2+	n=230							HER2+ vs. TNBC	<0.0001	-0.4392 to -0.2444	g = 0.83	0.643 - 1.016
	TNBC	n=251
	Figure 1C
	Sample size				Data source					Statistical analysis (Log-rank test & Cox model)
	MCL1 expression in BC				GENT2 (http://gent2.appex.kr/gent2/)					p-value	Hazard Ratio	95% CI
	High exp.	n=392								0.0006	HR = 2.169	1.500 – 3.135
	Low exp.	n=199
	Figure 1D
	Sample size				Data source					Statistical analysis (Log-rank test & Cox model)
	MCL1 expression in TNBC				UCSC Xena (http://xena.ucsc.edu)					p-value	Hazard Ratio	95% CI
	High exp.	n=112								0.2333	HR = 1.655	0.7228 to 3.788
	Low exp.	n=54
	Figure 1F
	Sample size				Data source					Statistical analysis (one-way ANOVA)		Effect size
	Cell viability				BT549-PITA-48 h			Mean ± SD (%)	Comparison	p-value	95% CI of difference	Eta Squared (η²)
	Control		n=6					100 ± 5.485	—	—	—	η² = 0.985
	PITA (µM)	0.1	n=6					89.508 ± 5.698	Control vs 0.1	0.0005	4.106 to 16.88
		1	n=6					78.803 ± 5.344	Control vs 1	<0.0001	14.81 to 27.58
		5	n=6					32.701 ± 1.541	Control vs 5	<0.0001	60.91 to 73.68
		10	n=6					30.380 ± 1.664	Control vs 10	<0.0001	63.23 to 76.01
		20	n=6					33.079 ± 0.900	Control vs 20	<0.0001	60.54 to 73.31
	Sample size				Data source					Statistical analysis (one-way ANOVA)		Effect size
	Cell viability				BT549-PITA-72 h			Mean ± SD (%)	Comparison	p-value	95% CI of difference	Eta Squared (η²)
	Control		n=6					100 ± 6.815	—	—	—	η² = 0.981
	PITA (µM)	0.1	n=6					71.925 ± 8.403	Control vs 0.1	<0.0001	19.58 to 36.57
		1	n=6					57.442 ± 7.234	Control vs 1	<0.0001	34.07 to 51.05
		5	n=6					12.002 ± 0.843	Control vs 5	<0.0001	79.51 to 96.49
		10	n=6					11.271 ± 0.751	Control vs 10	<0.0001	80.24 to 97.22
		20	n=6					11.639 ± 0.970	Control vs 20	<0.0001	79.87 to 96.85
	Sample size				Data source					Statistical analysis (one-way ANOVA)		Effect size
	Cell viability				4T1-PITA-48 h			Mean ± SD (%)	Comparison	p-value	95% CI of difference	Eta Squared (η²)
	Control		n=6					100 ± 4.846	—	—	—	η² = 0.973
	PITA (µM)	0.1	n=6					96.609 ± 10.044	Control vs 0.1	>0.9999	-6.852 to 13.63
		1	n=6					93.512 ± 9.879	Control vs 1	0.4588	-3.755 to 16.73
		5	n=6					56.873 ± 5.127	Control vs 5	<0.0001	32.88 to 53.37
		10	n=6					26.157 ± 0.954	Control vs 10	<0.0001	63.60 to 84.09
		20	n=6					12.452 ± 0.731	Control vs 20	<0.0001	77.31 to 97.79
	Sample size				Data source					Statistical analysis (one-way ANOVA)		Effect size
	Cell viability				4T1-PITA-72 h			Mean ± SD (%)	Comparison	p-value	95% CI of difference	Eta Squared (η²)
	Control		n=6					100 ± 7.067	—	—	—	η² = 0.992
	PITA (µM)	0.1	n=6					92.230 ± 2.906	Control vs 0.1	0.0097	1.481 to 14.06
		1	n=6					92.438 ± 4.556	Control vs 1	0.0123	1.272 to 13.85
		5	n=6					40.322 ± 3.703	Control vs 5	<0.0001	53.39 to 65.97
		10	n=6					9.138 ± 1.058	Control vs 10	<0.0001	84.57 to 97.15
		20	n=6					2.337 ± 0.417	Control vs 20	<0.0001	91.37 to 104.0
	Figure 1L
	Sample size				Data source					Statistical analysis (one-way ANOVA)		Effect size
	Western blot quantification: Mcl-1				BT549-PITA-48 h				Comparison	p-value	95% CI of difference	Eta Squared (η²)
	Control		n=3						Control vs 1	0.9145	-0.197 to 0.0968	η² = 0.983
	PITA (µM)	1	n=3						Control vs 5	<0.0001	0.555 to 0.849
		5	n=3
	Sample size				Data source					Statistical analysis (one-way ANOVA)		Effect size
	Western blot quantification: Cl-Bak				BT549-PITA-48 h				Comparison	p-value	95% CI of difference	Eta Squared (η²)
	Control		n=3						Control vs 1	0.8568	-6.87 to 3.26	η² = 0.686
	PITA (µM)	1	n=3						Control vs 5	0.0362	-10.5 to -0.405
		5	n=3
	Sample size				Data source					Statistical analysis (one-way ANOVA)		Effect size
	Western blot quantification: Cas-9				BT549-PITA-48 h				Comparison	p-value	95% CI of difference	Eta Squared (η²)
	Control		n=3						Control vs 1	0.1673	-0.511 to 0.0832	η² = 0.949
	PITA (µM)	1	n=3						Control vs 5	0.0007	0.404 to 0.998
		5	n=3
	Sample size				Data source					Statistical analysis (one-way ANOVA)		Effect size
	Western blot quantification: Cl-Cas-9				BT549-PITA-48 h				Comparison	p-value	95% CI of difference	Eta Squared (η²)
	Control		n=3						Control vs 1	>0.9999	-7.29 to 3.94	η² = 0.725
	PITA (µM)	1	n=3						Control vs 5	0.026	-12.2 to -0.924
		5	n=3

## Sheet: Figure 2
	Figure 2A
	Sample size				Data source				Statistical analysis (one-way ANOVA)		Effect size
	Sub-G1 analysis				BT549-PITA-48 h			Comparison	p-value	95% CI of difference	Eta Squared (η²)
	Control		n=3					Control vs 1	0.0219	-10.4 to -0.991	η² = 0.982
	PITA (µM)	1	n=3					Control vs 5	<0.0001	-29.4 to -20.0
		5	n=3
	Figure 2B
	Sample size				Data source				Statistical analysis (one-way ANOVA)		Effect size
	Sub-G1 analysis				4T1-PITA-48 h			Comparison	p-value	95% CI of difference	Eta Squared (η²)
	Control		n=3					Control vs 1	>0.9999	-4.68 to 4.08	η² = 0.982
	PITA (µM)	1	n=3					Control vs 5	<0.0001	-25.3 to -16.6
		5	n=3
	Figure 2C
	Sample size				Data source				Statistical analysis (one-way ANOVA)		Effect size
	Annexin V/PI analysis				BT549-PITA-48 h			Comparison	p-value	95% CI of difference	Eta Squared (η²)
	Control		n=3					Control vs 1	0.7851	-10.2 to 4.63	η² = 0.816
	PITA (µM)	1	n=3					Control vs 5	0.0077	-18.6 to -3.77
		5	n=3
	Figure 2D
	Sample size				Data source				Statistical analysis (one-way ANOVA)		Effect size
	Annexin V/PI analysis				4T1-PITA-48 h			Comparison	p-value	95% CI of difference	Eta Squared (η²)
	Control		n=3					Control vs 1	>0.9999	-15.8 to 10.1	η² = 0.915
	PITA (µM)	1	n=3					Control vs 5	0.001	-41.5 to -15.6
		5	n=3
	Figure 2E
	Sample size				Data source				Statistical analysis (one-way ANOVA)		Effect size
	Western blot : PARP				BT549-PITA-48 h			Comparison	p-value	95% CI of difference	Eta Squared (η²)
	Control		n=3					Control vs 1	0.0025	0.198 to 0.653	η² = 0.966
	PITA (µM)	1	n=3					Control vs 5	<0.0001	0.681 to 1.14
		5	n=3
	Sample size				Data source				Statistical analysis (one-way ANOVA)		Effect size
	Western blot : Cl-PARP				BT549-PITA-48 h			Comparison	p-value	95% CI of difference	Eta Squared (η²)
	Control		n=3					Control vs 1	0.3055	-12.1 to 3.15	η² = 0.738
	PITA (µM)	1	n=3					Control vs 5	0.0188	-17.1 to -1.91
		5	n=3
	Sample size				Data source				Statistical analysis (one-way ANOVA)		Effect size
	Western blot : Cl-Cas-3				BT549-PITA-48 h			Comparison	p-value	95% CI of difference	Eta Squared (η²)
	Control		n=3					Control vs 1	0.1579	-2.16 to 0.334	η² = 0.989
	PITA (µM)	1	n=3					Control vs 5	<0.0001	-9.44 to -6.94
		5	n=3
	Sample size				Data source				Statistical analysis (one-way ANOVA)		Effect size
	Western blot : Cl-Cas-7				BT549-PITA-48 h			Comparison	p-value	95% CI of difference	Eta Squared (η²)
	Control		n=3					Control vs 1	0.036	-16.6 to -0.650	η² = 0.976
	PITA (µM)	1	n=3					Control vs 5	<0.0001	-44.6 to -28.6
		5	n=3
	Sample size				Data source				Statistical analysis (one-way ANOVA)		Effect size
	Western blot : Cl-Cas-8 (43/41 kDa)				BT549-PITA-48 h			Comparison	p-value	95% CI of difference	Eta Squared (η²)
	Control		n=3					Control vs 1	0.281	-11.4 to 2.81	η² = 0.796
	PITA (µM)	1	n=3					Control vs 5	0.0088	-17.6 to -3.32
		5	n=3
	Sample size				Data source				Statistical analysis (one-way ANOVA)		Effect size
	Western blot : Cl-Cas-8 (18 kDa)				BT549-PITA-48 h			Comparison	p-value	95% CI of difference	Eta Squared (η²)
	Control		n=3					Control vs 1	>0.9999	-1.84 to 1.73	η² = 0.827
	PITA (µM)	1	n=3					Control vs 5	0.0101	-4.33 to -0.760
		5	n=3
	Figure 2F
	Sample size				Data source				Statistical analysis (one-way ANOVA)		Effect size
	Western blot : PARP				4T1-PITA-48 h			Comparison	p-value	95% CI of difference	Eta Squared (η²)
	Control		n=3					Control vs 1	0.0074	0.0947 to 0.460	η² = 0.980
	PITA (µM)	1	n=3					Control vs 5	<0.0001	0.743 to 1.11
		5	n=3
	Sample size				Data source				Statistical analysis (one-way ANOVA)		Effect size
	Western blot : Cl-PARP				4T1-PITA-48 h			Comparison	p-value	95% CI of difference	Eta Squared (η²)
	Control		n=3					Control vs 1	>0.9999	-5.45 to 4.80	η² = 0.933
	PITA (µM)	1	n=3					Control vs 5	0.0006	-17.6 to -7.35
		5	n=3
	Sample size				Data source				Statistical analysis (one-way ANOVA)		Effect size
	Western blot : Cl-Cas-3				4T1-PITA-48 h			Comparison	p-value	95% CI of difference	Eta Squared (η²)
	Control		n=3					Control vs 1	>0.9999	-0.630 to 0.346	η² = 0.999
	PITA (µM)	1	n=3					Control vs 5	<0.0001	-11.2 to -10.2
		5	n=3
	Sample size				Data source				Statistical analysis (one-way ANOVA)		Effect size
	Western blot : Cl-Cas-7				4T1-PITA-48 h			Comparison	p-value	95% CI of difference	Eta Squared (η²)
	Control		n=3					Control vs 1	0.5795	-2.94 to 1.13	η² = 0.995
	PITA (µM)	1	n=3					Control vs 5	<0.0001	-20.3 to -16.2
		5	n=3
	Sample size				Data source				Statistical analysis (one-way ANOVA)		Effect size
	Western blot : Cl-Cas-8 (43/41 kDa)				4T1-PITA-48 h			Comparison	p-value	95% CI of difference	Eta Squared (η²)
	Control		n=3					Control vs 1	0.1033	-1.05 to 0.0979	η² = 0.846
	PITA (µM)	1	n=3					Control vs 5	0.0036	-1.57 to -0.427
		5	n=3
	Sample size				Data source				Statistical analysis (one-way ANOVA)		Effect size
	Western blot : Cl-Cas-8 (18 kDa)				4T1-PITA-48 h			Comparison	p-value	95% CI of difference	Eta Squared (η²)
	Control		n=3					Control vs 1	>0.9999	-20.7 to 14.5	η² = 0.711
	PITA (µM)	1	n=3					Control vs 5	0.0349	-36.7 to -1.57
		5	n=3
	Figure 2K
	Sample size				Data source				Statistical analysis (one-way ANOVA)		Effect size
	ATP assay				BT549-PITA-48 h			Comparison	p-value	95% CI of difference	Eta Squared (η²)
	Control		n=3					Control vs 0.1	0.0035	1.287 to 6.677	η² = 0.999
	PITA (µM)	0.1	n=3					Control vs 0.5	<0.0001	8.861 to 14.25
		0.5	n=3					Control vs 1	<0.0001	15.58 to 20.97
		1	n=3					Control vs 5	<0.0001	58.20 to 63.59
		5	n=3

## Sheet: Figure 3
	Figure 3A
	Sample size				Data source				Statistical analysis (Pearson correlation)
	n=363				GENT2 (http://gent2.appex.kr/gent2/)				p-value	pearson r	95% CI
									0.0016	r = 0.1654	0.064 – 0.264
	Figure 3B
	Sample size				Data source				Statistical analysis (Log-rank test & Cox model)
	MCL1 & ALDH1A1				GENT2 (http://gent2.appex.kr/gent2/)				p-value	Hazard Ratio	95% CI
	High exp.	n=244							0.076	HR = 1.911	1.070 – 3.412
	Low exp.	n=78
	Figure 3C
	Sample size				Data source				Statistical analysis (Log-rank test & Cox model)
	MCL1 & CD44				GENT2 (http://gent2.appex.kr/gent2/)				p-value	Hazard Ratio	95% CI
	High exp.	n=216							0.0857	HR = 1.785	1.016 – 3.136
	Low exp.	n=87
	Figure 3D
	Sample size				Data source				Statistical analysis (Log-rank test & Cox model)
	MCL1 & CD24				GENT2 (http://gent2.appex.kr/gent2/)				p-value	Hazard Ratio	95% CI
	MCL1 high & CD24 low		n=183						0.0133	HR = 3.012	1.598 – 5.679
	MCL1 low & CD24 high		n=81
	Figure 3G
	Sample size				Data source				Statistical analysis (one-way ANOVA)		Effect size
	CD44+/CD24-				BT549-PITA-48 h			Comparison	p-value	95% CI of difference	Eta Squared (η²)
	NC	Isotype	n=3					Control vs 1	0.0092	3.92 to 26.1	η² = 0.986
	PITA (µM)	control	n=3					Control vs 5	0.0008	10.8 to 33.0
		1	n=3
		5	n=3
	Sample size				Data source				Statistical analysis (one-way ANOVA)		Effect size
	CD49f+/CD24+				4T1-PITA-48 h			Comparison	p-value	95% CI of difference	Eta Squared (η²)
	NC	Isotype	n=3					Control vs 1	>0.9999	-12.1 to 13.9	η² = 0.991
	PITA (µM)	control	n=3					Control vs 5	0.0004	15.2 to 41.2
		1	n=3
		5	n=3
	Figure 3H
	Sample size				Data source				Statistical analysis (one-way ANOVA)		Effect size
	Aldefluor-positivity				BT549 (Ad. & mammo.)-PITA-48 h			Comparison	p-value	95% CI of difference	Eta Squared (η²)
	NC	DEAB	n=3					Ad. vs mammo.	<0.0001	-15.6 to -11.0	η² = 0.993
	Adherent	Ad.	n=3					Mammo. vs PITA	<0.0001	18.8 to 23.5
	Mammo	Mammo.	n=3
	PITA (µM)	10	n=3
	Sample size				Data source				Statistical analysis (one-way ANOVA)		Effect size
	Aldefluor-positivity				4T1 (Ad. & mammo.)-PITA-48 h			Comparison	p-value	95% CI of difference	Eta Squared (η²)
	NC	DEAB	n=3					Ad. vs mammo.	0.024	-30.6 to -2.10	η² = 0.959
	Adherent	Ad.	n=3					Mammo. vs PITA	<0.0001	31.8 to 60.4
	Mammo	Mammo.	n=3
	PITA (µM)	10	n=3
	Figure 3I
	Sample size				Data source				Statistical analysis (Unpaired t test)		Effect size (Cohen's d)
	Number of Mammospheres				BT549			Comparison	p-value	95% CI of difference	Cohen's d	95% CI for Cohen's d
	PITA (µM)	control	n=3					Control vs 10	0.0037	9.0 to 31	-4.102	-8.089 to -0.115
		10	n=3
	Sample size				Data source				Statistical analysis (Unpaired t test)		Effect size (Cohen's d)
	Volume of Mammospheres				BT549			Comparison	p-value	95% CI of difference	Cohen's d	95% CI for Cohen's d
	PITA (µM)	control	n=23					Control vs 10	<0.0001	75.04 to 111.6	-3.057	-4.26 to -1.853
		10	n=23
	Sample size				Data source				Statistical analysis (Unpaired t test)		Effect size (Cohen's d)
	Number of Mammospheres				4T1			Comparison	p-value	95% CI of difference	Cohen's d	95% CI for Cohen's d
	PITA (µM)	control	n=3					Control vs 10	0.0002	67 to 109	-9.578	-17.57 to -1.587
		10	n=3
	Sample size				Data source				Statistical analysis (Unpaired t test)		Effect size (Cohen's d)
	Volume of Mammospheres				4T1			Comparison	p-value	95% CI of difference	Cohen's d	95% CI for Cohen's d
	PITA (µM)	control	n=23					Control vs 10	<0.0001	75.30 to 104.8	-3.631	-4.961 to -2.301
		10	n=23
	Figure 3J
	Sample size				Data source				Statistical analysis (Unpaired t test)		Effect size (Cohen's d)
	Western blot : Mcl-1				4T1-mammospheres			Comparison	p-value	95% CI of difference	Cohen's d	95% CI for Cohen's d
	PITA (µM)	control	n=3					Control vs 10	<0.0001	0.7497 to 0.9187	-22.254	-40.204 to -4.304
		10	n=3
	Sample size				Data source				Statistical analysis (Unpaired t test)		Effect size (Cohen's d)
	Western blot : ALDH1A1				4T1-mammospheres			Comparison	p-value	95% CI of difference	Cohen's d	95% CI for Cohen's d
	PITA (µM)	control	n=3					Control vs 10	<0.0001	0.4531 to 0.6025	-15.887	-28.8 to -2.975
		10	n=3
	Sample size				Data source				Statistical analysis (Unpaired t test)		Effect size (Cohen's d)
	Western blot : CD49f				4T1-mammospheres			Comparison	p-value	95% CI of difference	Cohen's d	95% CI for Cohen's d
	PITA (µM)	control	n=3					Control vs 10	0.0005	0.4040 to 0.7799	-7.156	-13.312 to -0.999
		10	n=3
	Sample size				Data source				Statistical analysis (Unpaired t test)		Effect size (Cohen's d)
	Western blot : Nanog				4T1-mammospheres			Comparison	p-value	95% CI of difference	Cohen's d	95% CI for Cohen's d
	PITA (µM)	control	n=3					Control vs 10	0.0001	0.5003 to 0.8007	-9.779	-17.925 to -1.633
		10	n=3
	Sample size				Data source				Statistical analysis (Unpaired t test)		Effect size (Cohen's d)
	Western blot : Oct4				4T1-mammospheres			Comparison	p-value	95% CI of difference	Cohen's d	95% CI for Cohen's d
	PITA (µM)	control	n=3					Control vs 10	<0.0001	0.6231 to 0.8048	-17.715	-32.069 to -3.36
		10	n=3
	Sample size				Data source				Statistical analysis (Unpaired t test)		Effect size (Cohen's d)
	Western blot : Sox2				4T1-mammospheres			Comparison	p-value	95% CI of difference	Cohen's d	95% CI for Cohen's d
	PITA (µM)	control	n=3					Control vs 10	0.0028	0.3797 to 1.169	-4.45	-8.668 to -0.231
		10	n=3

## Sheet: Figure 4
	Figure 4B
	Sample size				Data source				Statistical analysis (one-way ANOVA)		Effect size
	Volume of TNBC Organoids				SNU-2372-CO			Comparison	p-value	95% CI of difference	Eta Squared (η²)
	Control		n=30					Control vs 1	<0.0001	29.46 to 63.44	η² = 0.522
	PITA (µM)	1	n=30					Control vs 5	<0.0001	49.10 to 83.08
		5	n=30
	Figure 4C
	Sample size				Data source				Statistical analysis (one-way ANOVA)		Effect size
	Cell viability of TNBC Organoids				SNU-2372-CO			Comparison	p-value	95% CI of difference	Eta Squared (η²)
	Control		n=4					Control vs 1	0.0042	10.3 to 47.8	η² = 0.935
	PITA (µM)	1	n=4					Control vs 5	<0.0001	53.4 to 90.8
		5	n=4
	Figure 4E
	Sample size				Data source				Statistical analysis (two-way ANOVA)		Effect size (Partial Eta Squared (ηp² ))
	Tumor volume				4T1-mammosphere-derived allografts			Comparison	p-value	95% CI of difference	Drug concentration	Time	Time x Drug conc.
	Control	n=5						Control vs PITA (Day 1)	>0.9999	-414.4 to 400.4	ηp² = 0.675	ηp² = 0.946	ηp² = 0.632
	PITA 5 mg/kg	n=5						Control vs PITA (Day 7)	>0.9999	-438.0 to 376.8
								Control vs PITA (Day 13)	>0.9999	-505.2 to 309.5
								Control vs PITA (Day 19)	>0.9999	-567.7 to 247.0
								Control vs PITA (Day 22)	0.8171	-646.3 to 168.5
								Control vs PITA (Day 25)	0.0017	-972.7 to -157.9
								Control vs PITA (Day 28)	<0.0001	-1178 to -363.3
								Control vs PITA (Day 31)	<0.0001	-1624 to -808.9
	Figure 4F
	Sample size				Data source				Statistical analysis (Unpaired t test)		Effect size (Cohen's d)
	Tumor weight (g)				4T1-mammosphere-derived allografts			Comparison	p-value	95% CI of difference	Cohen's d	95% CI for Cohen's d
	Control	n=5						Control vs PITA	0.0043	0.4697 to 2.338	-2.192	-4.41 to 0.026
	PITA 5 mg/kg	n=5
	Figure 4G
	Sample size				Data source				Statistical analysis (two-way ANOVA)		Effect size (Partial Eta Squared (ηp² ))
	Body weight (g)				4T1-mammosphere-derived allografts			Comparison	p-value	95% CI of difference	Drug concentration	Time	Time x Drug conc.
	Control	n=5						Control vs PITA (Day 1)	>0.9999	-1.929 to 1.285	ηp² = 0.0103	ηp² = 0.764	ηp² = 0.0607
	PITA 5 mg/kg	n=5						Control vs PITA (Day 7)	>0.9999	-1.683 to 1.531
								Control vs PITA (Day 13)	>0.9999	-1.353 to 1.861
								Control vs PITA (Day 19)	>0.9999	-1.585 to 1.629
								Control vs PITA (Day 22)	>0.9999	-1.373 to 1.841
								Control vs PITA (Day 25)	>0.9999	-1.375 to 1.839
								Control vs PITA (Day 28)	>0.9999	-1.431 to 1.783
								Control vs PITA (Day 31)	>0.9999	-1.069 to 2.145
	Figure 4H
	Sample size				Data source				Statistical analysis (Unpaired t test)		Effect size (Cohen's d)
	ALT (U/L)				4T1-mammosphere-derived allografts			Comparison	p-value	95% CI of difference	Cohen's d	95% CI for Cohen's d
	Control	n=5						Control vs PITA	0.8677	-13.89 to 16.13	0.109	-1.646 to 1.863
	PITA 5 mg/kg	n=5
	Sample size				Data source				Statistical analysis (Unpaired t test)		Effect size (Cohen's d)
	AST (U/L)				4T1-mammosphere-derived allografts			Comparison	p-value	95% CI of difference	Cohen's d	95% CI for Cohen's d
	Control	n=5						Control vs PITA	0.1795	-40.52 to 8.958	-0.93	-2.776 to 0.915
	PITA 5 mg/kg	n=5
	Sample size				Data source				Statistical analysis (Unpaired t test)		Effect size (Cohen's d)
	BUN (ng/µL)				4T1-mammosphere-derived allografts			Comparison	p-value	95% CI of difference	Cohen's d	95% CI for Cohen's d
	Control	n=5						Control vs PITA	0.9402	-0.6379 to 0.5965	-0.05	-1.803 to 1.704
	PITA 5 mg/kg	n=5
	Figure 4I
	Sample size				Data source				Statistical analysis (Unpaired t test)		Effect size (Cohen's d)
	Ki-67 expression (IHC)				4T1-mammosphere-derived allografts			Comparison	p-value	95% CI of difference	Cohen's d	95% CI for Cohen's d
	Control	n=5						Control vs PITA	<0.0001	45.41 to 57.39	-11.049	-18.118 to -3.98
	PITA 5 mg/kg	n=5
	Figure 4J
	Sample size				Data source				Statistical analysis (Unpaired t test)		Effect size (Cohen's d)
	TUNEL assay				4T1-mammosphere-derived allografts			Comparison	p-value	95% CI of difference	Cohen's d	95% CI for Cohen's d
	Control	n=5						Control vs PITA	<0.0001	-5.926 to -4.963	16.504	6.125 to 26.882
	PITA 5 mg/kg	n=5
	Figure 4K
	Sample size				Data source				Statistical analysis (Unpaired t test)		Effect size (Cohen's d)
	CD31 (Intra-tumoral) expression (IHC)				4T1-mammosphere-derived allografts			Comparison	p-value	95% CI of difference	Cohen's d	95% CI for Cohen's d
	Control	n=5						Control vs PITA	<0.0001	57.09 to 68.51	-16.028	-26.116 to -5.94
	PITA 5 mg/kg	n=5
	Figure 4K
	Sample size				Data source				Statistical analysis (Unpaired t test)		Effect size (Cohen's d)
	CD31 (Peri-tumoral) expression (IHC)				4T1-mammosphere-derived allografts			Comparison	p-value	95% CI of difference	Cohen's d	95% CI for Cohen's d
	Control	n=5						Control vs PITA	<0.0001	52.84 to 57.16	-37.082	-60.132 to -14.031
	PITA 5 mg/kg	n=5

## Sheet: Figure 5
	Figure 5A
	Sample size				Data source				Statistical analysis (Unpaired t test)		Effect size (Cohen's d)
	Mcl-1 expression (IHC)				4T1-mammosphere-derived allografts			Comparison	p-value	95% CI of difference	Cohen's d	95% CI for Cohen's d
	Control	n=5						Control vs PITA	<0.0001	43.58 to 54.68	-12.911	-21.104 to -4.719
	PITA 5 mg/kg	n=5
	Figure 5B
	Sample size				Data source				Statistical analysis (Unpaired t test)		Effect size (Cohen's d)
	ALDH1A1 expression (IHC)				4T1-mammosphere-derived allografts			Comparison	p-value	95% CI of difference	Cohen's d	95% CI for Cohen's d
	Control	n=5						Control vs PITA	<0.0001	43.79 to 51.38	-18.288	-29.758 to -6.818
	PITA 5 mg/kg	n=5
	Figure 5C
	Sample size				Data source				Statistical analysis (Unpaired t test)		Effect size (Cohen's d)
	CD44 expression (IHC)				4T1-mammosphere-derived allografts			Comparison	p-value	95% CI of difference	Cohen's d	95% CI for Cohen's d
	Control	n=5						Control vs PITA	<0.0001	47.29 to 58.25	-14.054	-22.94 to -5.169
	PITA 5 mg/kg	n=5
	Figure 5D
	Sample size				Data source				Statistical analysis (Unpaired t test)		Effect size (Cohen's d)
	CD49f expression (IHC)				4T1-mammosphere-derived allografts			Comparison	p-value	95% CI of difference	Cohen's d	95% CI for Cohen's d
	Control	n=5						Control vs PITA	<0.0001	42.16 to 67.13	-6.382	-10.709 to -2.055
	PITA 5 mg/kg	n=5
	Figure 5E
	Sample size				Data source				Statistical analysis (one-way ANOVA)		Effect size
	4T1, Wound healing				4T1-PITA-30 h			Comparison	p-value	95% CI of difference	Eta Squared (η²)
	Control		n=6					Control vs 0.5	<0.0001	41.6 to 51.8	η² = 0.987
	PITA (µM)	0.5	n=6					Control vs 1	<0.0001	54.8 to 65.0
		1	n=6
	Figure 5F
	Sample size				Data source				Statistical analysis (one-way ANOVA)		Effect size
	BT549, Wound healing				BT549-PITA-48 h			Comparison	p-value	95% CI of difference	Eta Squared (η²)
	Control		n=6					Control vs 0.5	<0.0001	56.7 to 70.5	η² = 0.984
	PITA (µM)	0.5	n=6					Control vs 1	<0.0001	63.6 to 77.5
		1	n=6
	Figure 5G
	Sample size				Data source				Statistical analysis (Unpaired t test)		Effect size (Cohen's d)
	Bioluminescence in vivo imaging				4T1-mammosphere-derived allografts			Comparison	p-value	95% CI of difference	Cohen's d	95% CI for Cohen's d
	Control	n=5						Control vs PITA	0.0055	-453545 to -109248	-2.384	-4.677 to -0.091
	PITA 5 mg/kg	n=5
	Figure 5H
	Sample size				Data source				Statistical analysis (Unpaired t test)		Effect size (Cohen's d)
	Metastatic Area (Lungs)				4T1-mammosphere-derived allografts			Comparison	p-value	95% CI of difference	Cohen's d	95% CI for Cohen's d
	Control	n=5						Control vs PITA	0.0003	-677565 to -310123	-3.92	-6.917 to -0.924
	PITA 5 mg/kg	n=5
	Figure 5I
	Sample size				Data source				Statistical analysis (Unpaired t test)		Effect size (Cohen's d)
	Vimentin expression (IHC)				4T1-mammosphere-derived allografts			Comparison	p-value	95% CI of difference	Cohen's d	95% CI for Cohen's d
	Control	n=5						Control vs PITA	<0.0001	43.58 to 51.69	-17.138	-27.904 to -6.372
	PITA 5 mg/kg	n=5
	Figure 5J
	Sample size				Data source				Statistical analysis (one-way ANOVA)		Effect size
	MMP-2 concentration				4T1-mammosphere-derived allografts			Comparison	p-value	95% CI of difference	Eta Squared (η²)
	Normal	n=5						Normal vs Control	0.0037	-989 to -201	η² = 0.620
	Control	n=5						Control vs PITA	0.0191	73.6 to 862
	PITA 5 mg/kg	n=5
	Figure 5K
	Sample size				Data source				Statistical analysis (one-way ANOVA)		Effect size
	MMP-9 concentration				4T1-mammosphere-derived allografts			Comparison	p-value	95% CI of difference	Eta Squared (η²)
	Normal	n=5						Normal vs Control	<0.0001	-315 to -215	η² = 0.949
	Control	n=5						Control vs PITA	0.0001	63.6 to 163
	PITA 5 mg/kg	n=5

## Sheet: Figure6
	Figure 6B
	Sample size				Data source					Statistical analysis (one-way ANOVA)		Effect size
	Cell viability: Parental-4T1				Parental-4T1_Pac-48 h			Mean ± SD (%)	Comparison	p-value	95% CI of difference	Eta Squared (η²)
	Control		n=5					100 ± 2.434	—	—	—	η² = 0.971
	Pac (µM)	0.0001	n=5					96.070 ± 2.106	Control vs 0.0001	>0.9999	-12.46 to 4.433
		0.001	n=5					94.726 ± 2.359	Control vs 0.001	0.5893	-13.81 to 3.089
		0.005	n=5					91.694 ± 7.866	Control vs 0.005	0.0526	-16.84 to 0.05672
		0.01	n=5					90.193 ± 3.679	Control vs 0.01	0.0133	-18.34 to -1.444
		0.05	n=5					55.631 ± 6.638	Control vs 0.05	<0.0001	-52.90 to -36.01
		0.1	n=5					48.091 ± 5.947	Control vs 0.1	<0.0001	-60.44 to -43.55
		0.5	n=5					44.413 ± 3.587	Control vs 0.5	<0.0001	-64.12 to -47.22
		1	n=5					41.933 ± 2.579	Control vs 1	<0.0001	-66.60 to -49.70
	Sample size				Data source					Statistical analysis (one-way ANOVA)		Effect size
	Cell viability: PacR-4T1				PacR-4T1_Pac-48 h			Mean ± SD (%)	Comparison	p-value	95% CI of difference	Eta Squared (η²)
	Control		n=4					100 ± 4.587	—	—	—	η² = 0.758
	Pac (µM)	0.0001	n=4					101.631 ± 2.985	Control vs 0.0001	>0.9999	-5.747 to 9.009
		0.001	n=4					102.134 ± 4.065	Control vs 0.001	>0.9999	-5.244 to 9.512
		0.005	n=4					103.443 ± 0.575	Control vs 0.005	>0.9999	-3.935 to 10.82
		0.01	n=4					101.289 ± 2.289	Control vs 0.01	>0.9999	-6.090 to 8.667
		0.05	n=4					101.309 ± 5.988	Control vs 0.05	>0.9999	-6.069 to 8.687
		0.1	n=4					104.027 ± 2.862	Control vs 0.1	0.9375	-3.351 to 11.40
		0.5	n=4					96.396 ± 2.895	Control vs 0.5	>0.9999	-10.98 to 3.774
		1	n=4					85.424 ± 2.632	Control vs 1	<0.0001	-21.95 to -7.198
	Figure 6H
	Sample size				Data source					Statistical analysis (one-way ANOVA)		Effect size
	Cell viability				Parental-4T1_PITA-48 h			Mean ± SD (%)	Comparison	p-value	95% CI of difference	Eta Squared (η²)
	Control		n=6					100 ± 1.295	—	—	—	η² = 0.993
	PITA (µM)	0.1	n=6					98.711 ± 2.371	Control vs 0.1	>0.9999	-7.196 to 4.618
		1	n=6					94.760 ± 5.309	Control vs 1	0.1121	-11.15 to 0.6672
		2	n=6					86.173 ± 7.702	Control vs 5	<0.0001	-19.73 to -7.921
		5	n=6					41.566 ± 2.911	Control vs 5	<0.0001	-64.34 to -52.53
		10	n=6					18.885 ± 0.853	Control vs 10	<0.0001	-87.02 to -75.21
		20	n=6					6.584 ± 0.343	Control vs 20	<0.0001	-99.32 to -87.51
		40	n=6					2.480 ± 0.166	Control vs 40	<0.0001	-103.4 to -91.61
	Sample size				Data source					Statistical analysis (one-way ANOVA)		Effect size
	Cell viability				PacR-4T1_PITA-48 h			Mean ± SD (%)	Comparison	p-value	95% CI of difference	Eta Squared (η²)
	Control		n=6					100 ± 0.371	—	—	—	η² = 0.996
	PITA (µM)	0.1	n=6					100.707 ± 2.330	Control vs 0.1	>0.9999	-3.221 to 4.635
		1	n=6					88.276 ± 3.692	Control vs 1	<0.0001	-15.65 to -7.796
		2	n=6					82.944 ± 4.237	Control vs 5	<0.0001	-20.98 to -13.13
		5	n=6					44.987 ± 2.597	Control vs 5	<0.0001	-58.94 to -51.09
		10	n=6					23.278 ± 1.008	Control vs 10	<0.0001	-80.65 to -72.79
		20	n=6					17.862 ± 0.881	Control vs 20	<0.0001	-86.07 to -78.21
		40	n=6					12.332 ± 0.609	Control vs 40	<0.0001	-91.60 to -83.74
	Figure 6J
	Sample size				Data source					Statistical analysis (one-way ANOVA)		Effect size
	Western blot : P-gp				PacR-4T1-PITA-48 h				Comparison	p-value	95% CI of difference	Eta Squared (η²)
	Control		n=3						Control vs 1	>0.9999	-0.341 to 0.403	η² = 0.733
	PITA (µM)	1	n=3						Control vs 5	0.848	-0.198 to 0.547
		5	n=3						Control vs 10	0.0182	0.0763 to 0.821
		10	n=3
	Sample size				Data source					Statistical analysis (one-way ANOVA)		Effect size
	Western blot : Mcl-1				PacR-4T1-PITA-48 h				Comparison	p-value	95% CI of difference	Eta Squared (η²)
	Control		n=3						Control vs 1	>0.9999	-0.742 to 0.488	η² = 0.759
	PITA (µM)	1	n=3						Control vs 5	0.5517	-0.277 to 0.954
		5	n=3						Control vs 10	0.0296	0.0643 to 1.29
		10	n=3
	Sample size				Data source					Statistical analysis (one-way ANOVA)		Effect size
	Western blot : Bcl-2				PacR-4T1-PITA-48 h				Comparison	p-value	95% CI of difference	Eta Squared (η²)
	Control		n=3						Control vs 1	0.6852	-0.302 to 0.0982	η² = 0.976
	PITA (µM)	1	n=3						Control vs 5	0.0001	0.300 to 0.701
		5	n=3						Control vs 10	<0.0001	0.599 to 0.999
		10	n=3
	Sample size				Data source					Statistical analysis (one-way ANOVA)		Effect size
	Western blot : STAT3				PacR-4T1-PITA-48 h				Comparison	p-value	95% CI of difference	Eta Squared (η²)
	Control		n=3						Control vs 1	0.126	-0.536 to 0.0519	η² = 0.922
	PITA (µM)	1	n=3						Control vs 5	0.6522	-0.142 to 0.447
		5	n=3						Control vs 10	0.001	0.263 to 0.852
		10	n=3
	Sample size				Data source					Statistical analysis (one-way ANOVA)		Effect size
	Western blot : p-STAT3				PacR-4T1-PITA-48 h				Comparison	p-value	95% CI of difference	Eta Squared (η²)
	Control		n=3						Control vs 1	>0.9999	-0.408 to 0.574	η² = 0.813
	PITA (µM)	1	n=3						Control vs 5	0.074	-0.0373 to 0.945
		5	n=3						Control vs 10	0.005	0.242 to 1.22
		10	n=3
	Sample size				Data source					Statistical analysis (one-way ANOVA)		Effect size
	Western blot : Cyclin D1				PacR-4T1-PITA-48 h				Comparison	p-value	95% CI of difference	Eta Squared (η²)
	Control		n=3						Control vs 1	>0.9999	-0.638 to 0.445	η² = 0.808
	PITA (µM)	1	n=3						Control vs 5	0.5271	-0.239 to 0.844
		5	n=3						Control vs 10	0.0099	0.182 to 1.26
		10	n=3
	Sample size				Data source					Statistical analysis (one-way ANOVA)		Effect size
	Western blot : Survivin				PacR-4T1-PITA-48 h				Comparison	p-value	95% CI of difference	Eta Squared (η²)
	Control		n=3						Control vs 1	>0.9999	-0.587 to 0.337	η² = 0.910
	PITA (µM)	1	n=3						Control vs 5	0.0077	0.182 to 1.11
		5	n=3						Control vs 10	0.001	0.420 to 1.34
		10	n=3
	Sample size				Data source					Statistical analysis (one-way ANOVA)		Effect size
	Western blot : p-AKT				PacR-4T1-PITA-48 h				Comparison	p-value	95% CI of difference	Eta Squared (η²)
	Control		n=3						Control vs 1	0.0017	0.253 to 0.913	η² = 0.924
	PITA (µM)	1	n=3						Control vs 5	0.0002	0.459 to 1.12
		5	n=3						Control vs 10	0.0001	0.503 to 1.16
		10	n=3

## Sheet: Figure 7
	Figure 7B
	Sample size				Data source				Statistical analysis (Unpaired t test)		Effect size (Cohen's d)
	Western blot : CD49f				PacR-Adherent & Mammospheres			Comparison	p-value	95% CI of difference	Cohen's d	95% CI for Cohen's d
	Adherent	n=3						Ad vs Mammospheres	<0.0001	8.382 to 11.12	16.165	3.034 to 29.296
	Mammo	n=3
	Sample size				Data source				Statistical analysis (Unpaired t test)		Effect size (Cohen's d)
	Western blot : CD44				PacR-Adherent & Mammospheres			Comparison	p-value	95% CI of difference	Cohen's d	95% CI for Cohen's d
	Adherent	n=3						Ad vs Mammospheres	0.0016	10.02 to 21.38	6.266	0.765 to 11.767
	Mammo	n=3
	Figure 7C
	Sample size				Data source				Statistical analysis (one-way ANOVA)		Effect size
	Number of Mammospheres				PacR-4T1-PITA for 5 days			Comparison	p-value	95% CI of difference	Eta Squared (η²)
	Control		n=3					Control vs 1	<0.0001	130.5 to 145.5	η² = 0.999
	PITA (µM)	1	n=3					Control vs 5	<0.0001	194.1 to 209.1
		5	n=3
	Sample size				Data source				Statistical analysis (one-way ANOVA)		Effect size
	Volume of Mammospheres				PacR-4T1-PITA for 5 days			Comparison	p-value	95% CI of difference	Eta Squared (η²)
	Control		n=20					Control vs 1	<0.0001	48.98 to 103.2	η² = 0.609
	PITA (µM)	1	n=20					Control vs 5	<0.0001	71.77 to 126.0
		5	n=20
	Figure 7D
	Sample size				Data source				Statistical analysis (one-way ANOVA)		Effect size
	Number of Mammospheres				PacR-4T1-Pac for 5 days			Comparison	p-value	95% CI of difference	Eta Squared (η²)
	Control		n=3					Control vs 0.1	0.049	-20.32 to -0.05141	η² = 0.964
	Pac (µM)	0.1	n=3					Control vs 0.5	0.0003	17.41 to 37.68
		0.5	n=3
	Sample size				Data source				Statistical analysis (one-way ANOVA)		Effect size
	Volume of Mammospheres				PacR-4T1-Pac for 5 days			Comparison	p-value	95% CI of difference	Eta Squared (η²)
	Control		n=20					Control vs 0.1	0.0044	-105.0 to -15.82	η² = 0.396
	Pac (µM)	0.1	n=20					Control vs 0.5	<0.0001	-155.1 to -65.89
		0.5	n=20
	Figure 7G
	Sample size				Data source				Statistical analysis (Unpaired t test)		Effect size (Cohen's d)
	Bioluminescence in vivo imaging				PacR-4T1 mammosphere-derived metastatic spread model			Comparison	p-value	95% CI of difference	Cohen's d	95% CI for Cohen's d
	Control	n=4						Control vs PITA	0.0008	-541143 to -233797	-4.363	-7.965 to -0.76
	PITA 5 mg/kg	n=4
	Pac 4 mg/kg	n=4
									Statistical analysis (Unpaired t test)		Effect size (Cohen's d)
								Comparison	p-value	95% CI of difference	Cohen's d	95% CI for Cohen's d
								Control vs Pac	0.0031	339590 to 1053998	3.375	0.324 to 6.427
	Figure 7H
	Sample size				Data source				Statistical analysis (Unpaired t test)		Effect size (Cohen's d)
	H&E: Tumor nodules / Lungs				PacR-4T1 mammosphere-derived metastatic spread model			Comparison	p-value	95% CI of difference	Cohen's d	95% CI for Cohen's d
	Control	n=4						Control vs PITA	<0.0001	-23.97 to -17.53	-11.159	-19.136 to -3.182
	PITA 5 mg/kg	n=4
	Sample size								Statistical analysis (Unpaired t test)		Effect size (Cohen's d)
	H&E: Tumor nodules / Lungs							Comparison	p-value	95% CI of difference	Cohen's d	95% CI for Cohen's d
	Control	n=4						Control vs Pac	<0.0001	28.64 to 39.36	10.983	3.124 to 18.842
	Pac 4 mg/kg	n=4
	Figure 7J
	Sample size				Data source				Statistical analysis (two-way ANOVA)		Effect size (Partial Eta Squared (ηp² ))
	Organoids growth curve (Fold increase)				SNU-2372-CO			Comparison	p-value	95% CI of difference	Drug concentration	Time	Time x Drug conc.
	Control		n=3					Control vs Pac	0.2285	-0.05588 to 0.3891	ηp² = 0.954	ηp² = 0.972	ηp² = 0.916
	Pac 5nM		n=3					Control vs PITA	<0.0001	0.3802 to 0.8252
	PITA 5 µM		n=3					Control vs PITA + Pac	<0.0001	0.9479 to 1.393
	PITA 5 µM + Pac 5nM		n=3					Pac vs PITA + Pac	<0.0001	0.7813 to 1.226

## Sheet: Supplementary Figures
	Supplementary Fig S1A
	Sample size				Data source					Statistical analysis (one-way ANOVA)		Effect size
	Cell viability				MDA-MB-231-PITA-48 h			Mean ± SD (%)	Comparison	p-value	95% CI of difference	Eta Squared (η²)
	Control		n=3					100 ± 0.872	—	—	—	η² = 1.000
	PITA (µM)	0.1	n=3					67.548 ± 0.282	Control vs 0.1	<0.0001	30.77 to 34.13
		1	n=3					48.115 ± 0.338	Control vs 1	<0.0001	50.21 to 53.57
		2	n=3					38.132 ± 0.423	Control vs 2	<0.0001	60.19 to 63.55
		5	n=3					24.550 ± 0.094	Control vs 5	<0.0001	73.77 to 77.13
		10	n=3					21.139 ± 0.550	Control vs 10	<0.0001	77.18 to 80.54
		20	n=3					20.545 ± 0.625	Control vs 20	<0.0001	77.78 to 81.14
		40	n=3					24.018 ± 0.765	Control vs 40	<0.0001	74.30 to 77.66
	Sample size				Data source					Statistical analysis (one-way ANOVA)		Effect size
	Cell viability				MDA-MB-231-PITA-72 h			Mean ± SD (%)	Comparison	p-value	95% CI of difference	Eta Squared (η²)
	Control		n=3					100 ± 1.327	—	—	—	η² = 1.000
	PITA (µM)	0.1	n=3					51.148 ± 0.408	Control vs 0.1	<0.0001	47.32 to 50.39
		1	n=3					25.682 ± 0.180	Control vs 1	<0.0001	72.78 to 75.85
		2	n=3					16.343 ± 0.068	Control vs 2	<0.0001	82.12 to 85.19
		5	n=3					6.769 ± 0.118	Control vs 5	<0.0001	91.70 to 94.77
		10	n=3					3.669 ± 0.068	Control vs 10	<0.0001	94.80 to 97.86
		20	n=3					3.512 ± 0.180	Control vs 20	<0.0001	94.95 to 98.02
		40	n=3					3.041 ± 0.068	Control vs 40	<0.0001	95.43 to 98.49
	Supplementary Fig S1B
	Sample size				Data source					Statistical analysis (one-way ANOVA)		Effect size
	Cell viability				Hs578T-PITA-48 h			Mean ± SD (%)	Comparison	p-value	95% CI of difference	Eta Squared (η²)
	Control		n=3					100 ± 2.737	—	—	—	η² = 0.946
	PITA (µM)	0.1	n=3					87.264 ± 6.641	Control vs 0.1	0.0061	2.698 to 22.77
		1	n=3					80.769 ± 5.073	Control vs 1	<0.0001	9.193 to 29.27
		2	n=3					75.508 ± 2.011	Control vs 2	<0.0001	14.45 to 34.53
		5	n=3					74.782 ± 1.496	Control vs 5	<0.0001	15.18 to 35.26
		10	n=3					67.779 ± 0.913	Control vs 10	<0.0001	22.18 to 42.26
		20	n=3					65.675 ± 0.503	Control vs 20	<0.0001	24.29 to 44.36
		40	n=3					64.985 ± 1.320	Control vs 40	<0.0001	24.98 to 45.05
	Sample size				Data source					Statistical analysis (one-way ANOVA)		Effect size
	Cell viability				Hs578T-PITA-72 h			Mean ± SD (%)	Comparison	p-value	95% CI of difference	Eta Squared (η²)
	Control		n=3					100 ± 1.466	—	—	—	η² = 0.997
	PITA (µM)	0.1	n=3					85.198 ± 1.362	Control vs 0.1	<0.0001	9.323 to 20.28
		1	n=3					77.030 ± 3.034	Control vs 1	<0.0001	17.49 to 28.45
		2	n=3					69.707 ± 2.770	Control vs 2	<0.0001	24.81 to 35.77
		5	n=3					59.881 ± 1.112	Control vs 5	<0.0001	34.64 to 45.60
		10	n=3					50.931 ± 1.683	Control vs 10	<0.0001	43.59 to 54.55
		20	n=3					25.239 ± 0.692	Control vs 20	<0.0001	69.28 to 80.24
		40	n=3					14.098 ± 0.571	Control vs 40	<0.0001	80.42 to 91.38
	Supplementary Fig S7
	Sample size				Data source					Statistical analysis (Unpaired t test)		Effect size (Cohen's d)
	Cleaved-caspase-3 expression (IHC)				4T1-mammosphere-derived allografts				Comparison	p-value	95% CI of difference	Cohen's d	95% CI for Cohen's d
	Control		n=5						Control vs PITA	<0.0001	-15.19 to -11.61	10.941	3.937 to 17.945
	PITA 5 mg/kg		n=5
	Supplementary Fig S8
	Sample size				Data source					Statistical analysis (one-way ANOVA)		Effect size
	VEGF concentration				4T1-mammosphere-derived allografts				Comparison	p-value	95% CI of difference	Eta Squared (η²)
	Normal		n=5						Normal vs Control	0.0009	-11.2 to -3.23	η² = 0.776
	Control		n=5						Control vs PITA	0.0002	4.65 to 12.6
	PITA 5 mg/kg		n=5
	Supplementary Fig S9
	Sample size				Data source					Statistical analysis (Unpaired t test)		Effect size (Cohen's d)
	p-STAT3 (Tyr705) expression (IHC)				4T1-mammosphere-derived allografts				Comparison	p-value	95% CI of difference	Cohen's d	95% CI for Cohen's d
	Control		n=5						Control vs PITA	<0.0001	10.46 to 13.82	-10.53	-17.288 - -3.772
	PITA 5 mg/kg		n=5
	Supplementary Fig S13A
	Sample size				Data source					Statistical analysis (Unpaired t test)		Effect size (Hedges' g)
	MCL-1 transcripts (ENST00000369026)				GEO dataset(Series GSE162187)					p-value	95% CI of difference	Hedges' g	95% CI for Hedges' g
	Sensitive	n=9							Sensitive vs Resistant	0.0913	-6.583 to 81.37	g = 0.769	-0.111 - 1.649
	Resistant	n=13
	Supplementary Fig S13B
	Sample size				Data source					Statistical analysis (Unpaired t test)		Effect size (Hedges' g)
	MCL-1 transcripts (ENST00000620947)				GEO dataset(Series GSE162187)					p-value	95% CI of difference	Hedges' g	95% CI for Hedges' g
	Sensitive	n=9							Sensitive vs Resistant	0.0911	-0.1801 to 2.236	g = 0.77	-0.11 - 1.649
	Resistant	n=13
	Supplementary Fig S14A
	Sample size				Data source					Statistical analysis (one-way ANOVA)		Effect size
	Cell viability				BT549-PITA-72 h			Mean ± SD (%)	Comparison	p-value	95% CI of difference	Eta Squared (η²)
	Control		n=3					100 ± 1.523	—	—	—	η² = 1.000
	PITA (µM)	0.1	n=3					89.462 ± 0.196	Control vs 0.1	<0.0001	-12.47 to -8.601
		1	n=3					57.032 ± 0	Control vs 1	<0.0001	-44.91 to -41.03
		2	n=3					30.489 ± 0.870	Control vs 2	<0.0001	-71.45 to -67.57
		5	n=3					12.257 ± 0.187	Control vs 5	<0.0001	-89.68 to -85.81
		10	n=3					12.628 ± 0.113	Control vs 10	<0.0001	-89.31 to -85.43
		20	n=3					12.109 ± 0.227	Control vs 20	<0.0001	-89.83 to -85.95
		40	n=3					11.763 ± 0.074	Control vs 40	<0.0001	-90.17 to -86.30
	Sample size				Data source					Statistical analysis (one-way ANOVA)		Effect size
	Cell viability				BT549-S63845-72 h			Mean ± SD (%)	Comparison	p-value	95% CI of difference	Eta Squared (η²)
	Control		n=3					100 ± 0.452	—	—	—	η² = 0.999
	PITA (µM)	0.1	n=3					95.115 ± 3.011	Control vs 0.1	0.0111	-8.985 to -0.7863
		1	n=3					87.364 ± 1.674	Control vs 1	<0.0001	-16.73 to -8.537
		2	n=3					85.314 ± 0.377	Control vs 2	<0.0001	-18.79 to -10.59
		5	n=3					74.960 ± 1.382	Control vs 5	<0.0001	-27.14 to -18.94
		10	n=3					68.185 ± 0.428	Control vs 10	<0.0001	-35.91 to -27.72
		20	n=3					26.719 ± 0.313	Control vs 20	<0.0001	-77.38 to -69.18
		40	n=3					1.749 ± 0.090	Control vs 40	<0.0001	-102.4 to -94.15
	Sample size				Data source					Statistical analysis (one-way ANOVA)		Effect size
	Cell viability				BT549-AT101-72 h			Mean ± SD (%)	Comparison	p-value	95% CI of difference	Eta Squared (η²)
	Control		n=3					100 ± 1.309	—	—	—	η² = 0.999
	PITA (µM)	0.1	n=3					94.549 ± 0.773	Control vs 0.1	0.0002	-8.598 to -2.305
		1	n=3					82.425 ± 1.461	Control vs 1	<0.0001	-20.72 to -14.43
		2	n=3					75.383 ± 0.919	Control vs 2	<0.0001	-27.76 to -21.47
		5	n=3					71.181 ± 1.691	Control vs 5	<0.0001	-31.97 to -25.67
		10	n=3					37.876 ± 0.567	Control vs 10	<0.0001	-65.27 to -58.98
		20	n=3					8.859 ± 0.049	Control vs 20	<0.0001	-94.29 to -88.00
		40	n=3					5.963 ± 0.130	Control vs 40	<0.0001	-97.18 to -90.89
	Sample size				Data source					Statistical analysis (one-way ANOVA)		Effect size
	Cell viability				Parental-4T1-PITA-72 h			Mean ± SD (%)	Comparison	p-value	95% CI of difference	Eta Squared (η²)
	Control		n=3					100 ± 0.628	—	—	—	η² = 0.999
	PITA (µM)	0.1	n=3					91.910 ± 4.493	Control vs 0.1	0.0038	-14.17 to -2.013
		1	n=3					90.321 ± 2.425	Control vs 1	0.0006	-15.76 to -3.602
		2	n=3					81.436 ± 2.241	Control vs 2	<0.0001	-24.64 to -12.49
		5	n=3					25.291 ± 0.429	Control vs 5	<0.0001	-80.79 to -68.63
		10	n=3					2.924 ± 0.049	Control vs 10	<0.0001	-103.2 to -91.00
		20	n=3					1.221 ± 0.098	Control vs 20	<0.0001	-104.9 to -92.70
		40	n=3					0.596 ± 0.049	Control vs 40	<0.0001	-105.5 to -93.33
	Sample size				Data source					Statistical analysis (one-way ANOVA)		Effect size
	Cell viability				Parental-4T1-S63845-72 h			Mean ± SD (%)	Comparison	p-value	95% CI of difference	Eta Squared (η²)
	Control		n=3					100 ± 0.474	—	—	—	η² = 0.999
	PITA (µM)	0.1	n=3					96.227 ± 1.608	Control vs 0.1	-7.652 to 0.2069	0.0758
		1	n=3					95.555 ± 0.851	Control vs 1	-8.375 to -0.5154	0.0178
		2	n=3					94.999 ± 1.463	Control vs 2	-8.930 to -1.071	0.006
		5	n=3					92.916 ± 1.110	Control vs 5	-11.01 to -3.155	0.0001
		10	n=3					84.581 ± 2.439	Control vs 10	-19.35 to -11.49	<0.0001
		20	n=3					4.403 ± 0.626	Control vs 20	-99.53 to -91.67	<0.0001
		40	n=3					0.069 ± 0.048	Control vs 40	-103.9 to -96.00	<0.0001
	Sample size				Data source					Statistical analysis (one-way ANOVA)		Effect size
	Cell viability				Parental-4T1-AT101-72 h			Mean ± SD (%)	Comparison	p-value	95% CI of difference	Eta Squared (η²)
	Control		n=3					100 ± 0.137	—	—	—	η² = 0.999
	PITA (µM)	0.1	n=3					97.606 ± 2.071	Control vs 0.1	-5.748 to 0.9602	0.4703
		1	n=3					96.139 ± 1.980	Control vs 1	-7.215 to -0.5062	0.0153
		2	n=3					73.096 ± 0.561	Control vs 2	-30.26 to -23.55	<0.0001
		5	n=3					66.482 ± 0.989	Control vs 5	-36.87 to -30.16	<0.0001
		10	n=3					34.550 ± 0.363	Control vs 10	-68.80 to -62.10	<0.0001
		20	n=3					1.691 ± 0.052	Control vs 20	-101.7 to -94.95	<0.0001
		40	n=3					2.529 ± 0	Control vs 40	-100.8 to -94.12	<0.0001
	Sample size				Data source					Statistical analysis (one-way ANOVA)		Effect size
	Cell viability				PacR-4T1-PITA-72 h			Mean ± SD (%)	Comparison	p-value	95% CI of difference	Eta Squared (η²)
	Control		n=3					100 ± 0.507	—	—	—	η² = 0.999
	PITA (µM)	0.1	n=3					99.202 ± 1.712	Control vs 0.1	>0.9999	-4.438 to 2.841
		1	n=3					95.531 ± 0.230	Control vs 1	0.0084	-8.109 to -0.8297
		2	n=3					85.980 ± 2.560	Control vs 2	<0.0001	-17.66 to -10.38
		5	n=3					36.872 ± 1.132	Control vs 5	<0.0001	-66.77 to -59.49
		10	n=3					14.445 ± 0.468	Control vs 10	<0.0001	-89.19 to -81.92
		20	n=3					4.469 ± 0.257	Control vs 20	<0.0001	-99.17 to -91.89
		40	n=3					1.596 ± 0.046	Control vs 40	<0.0001	-102.0 to -94.76
	Sample size				Data source					Statistical analysis (one-way ANOVA)		Effect size
	Cell viability				PacR-4T1-S63845-72 h			Mean ± SD (%)	Comparison	p-value	95% CI of difference	Eta Squared (η²)
	Control		n=3					100 ± 0.285	—	—	—	η² = 0.998
	PITA (µM)	0.1	n=3					99.621 ± 1.734	Control vs 0.1	>0.9999	-4.108 to 3.351
		1	n=3					998.053 ± 2.104	Control vs 1	>0.9999	-5.677 to 1.782
		2	n=3					97.945 ± 0.328	Control vs 2	>0.9999	-5.785 to 1.674
		5	n=3					97.512 ± 0.957	Control vs 5	0.6694	-6.218 to 1.241
		10	n=3					97.106 ± 0.634	Control vs 10	0.2912	-6.623 to 0.8355
		20	n=3					96.241 ± 1.501	Control vs 20	0.0469	-7.489 to -0.02995
		40	n=3					35.227 ± 0.860	Control vs 40	<0.0001	-68.50 to -61.04
	Sample size				Data source					Statistical analysis (one-way ANOVA)		Effect size
	Cell viability				PacR-4T1-AT101-72 h			Mean ± SD (%)	Comparison	p-value	95% CI of difference	Eta Squared (η²)
	Control		n=3					100 ± 0.324	—	—	—	η² = 1.000
	PITA (µM)	0.1	n=3					99.784 ± 1.101	Control vs 0.1	>0.9999	-2.450 to 2.018
		1	n=3					96.441 ± 1.094	Control vs 1	0.0006	-5.793 to -1.325
		2	n=3					80.235 ± 1.101	Control vs 2	<0.0001	-22.00 to -17.53
		5	n=3					54.833 ± 0.467	Control vs 5	<0.0001	-47.40 to -42.93
		10	n=3					33.909 ± 0.566	Control vs 10	<0.0001	-68.33 to -63.86
		20	n=3					8.481 ± 0.124	Control vs 20	<0.0001	-93.75 to -89.29
		40	n=3					2.359 ± 0	Control vs 40	<0.0001	-99.87 to -95.41
	Supplementary Fig S15A
	Sample size				Data source					Statistical analysis (one-way ANOVA)		Effect size
	VIM mRNA expression				PacR-4T1-PITA-48 h				Comparison	p-value	95% CI of difference	Eta Squared (η²)
	Control		n=3						Control vs 1	0.0076	0.2068 to 1.013	η² = 0.897
	PITA (µM)	1	n=3						Control vs 5	0.0012	0.4616 to 1.268
		5	n=3
	Supplementary Fig S15B
	Sample size				Data source					Statistical analysis (one-way ANOVA)		Effect size
	Number of migrated cells				PacR-4T1-PITA-24 h				Comparison	p-value	95% CI of difference	Eta Squared (η²)
	Control		n=3						Control vs 1	0.0003	68.20 to 177.8	η² = 0.950
	PITA (µM)	1	n=3						Control vs 5	<0.0001	190.5 to 300.0
		5	n=3
	Supplementary Fig S16A
	Sample size				Data source					Statistical analysis (one-way ANOVA)		Effect size
	ALT				PacR-4T1 mammosphere-derived metastatic spread model				Comparison	p-value	95% CI of difference	Eta Squared (η²)
	Control		n=4						Control vs PITA	>0.9999	-127 to 127	η² = 0.319
	PITA 5 mg/kg		n=4						Control vs Pac	0.3265	-204 to 49.9
	Pac 4 mg/kg		n=4
	Sample size				Data source					Statistical analysis (one-way ANOVA)		Effect size
	AST				PacR-4T1 mammosphere-derived metastatic spread model				Comparison	p-value	95% CI of difference	Eta Squared (η²)
	Control		n=4						Control vs PITA	>0.9999	-735 to 756	η² = 0.483
	PITA 5 mg/kg		n=4						Control vs Pac	0.1034	-1378 to 113
	Pac 4 mg/kg		n=4
	Sample size				Data source					Statistical analysis (one-way ANOVA)		Effect size
	TBIL				PacR-4T1 mammosphere-derived metastatic spread model				Comparison	p-value	95% CI of difference	Eta Squared (η²)
	Control		n=4						Control vs PITA	>0.9999	-0.0472 to 0.0772	η² = 0.809
	PITA 5 mg/kg		n=4						Control vs Pac	0.0024	-0.167 to -0.0428
	Pac 4 mg/kg		n=4
	Supplementary Fig S16B
	Sample size				Data source					Statistical analysis (one-way ANOVA)		Effect size
	BUN				PacR-4T1 mammosphere-derived metastatic spread model				Comparison	p-value	95% CI of difference	Eta Squared (η²)
	Control		n=4						Control vs PITA	>0.9999	-5.96 to 6.16	η² = 0.749
	PITA 5 mg/kg		n=4						Control vs Pac	0.0048	-15.3 to -3.14
	Pac 4 mg/kg		n=4
	Sample size				Data source					Statistical analysis (one-way ANOVA)		Effect size
	Creatinine				PacR-4T1 mammosphere-derived metastatic spread model				Comparison	p-value	95% CI of difference	Eta Squared (η²)
	Control		n=4						Control vs PITA	>0.9999	-1.29 to 1.77	η² = 0.035
	PITA 5 mg/kg		n=4						Control vs Pac	>0.9999	-1.33 to 1.73
	Pac 4 mg/kg		n=4
	Supplementary Fig S17A
	Sample size				Data source					Statistical analysis (one-way ANOVA)		Effect size
	Volume of Organoids				SNU-2372-CO				Comparison	p-value	95% CI of difference	Eta Squared (η²)
	Control		n=30						Control vs Pac	0.0281	1.469 to 41.00	η² = 0.478
	Pac 5nM		n=30						Control vs PITA	<0.0001	25.57 to 65.10
	PITA 5 µM		n=3						Control vs PITA + Pac	<0.0001	52.16 to 91.69
	PITA 5 µM + Pac 5nM		n=30						Pac vs PITA + Pac	<0.0001	30.93 to 70.45
	Supplementary Fig S17B
	Sample size				Data source					Statistical analysis (one-way ANOVA)		Effect size
	Organoids viability				SNU-2372-CO				Comparison	p-value	95% CI of difference	Eta Squared (η²)
	Control		n=3						Control vs Pac	0.0919	-16.82 to 1.046	η² = 0.986
	Pac 5nM		n=3						Control vs PITA	<0.0001	-37.46 to -19.60
	PITA 5 µM		n=3						Control vs PITA + Pac	<0.0001	-64.34 to -46.47
	PITA 5 µM + Pac 5nM		n=3						Pac vs PITA + Pac	<0.0001	-56.45 to -38.58
